# Supplementary material for: Allosteric Communication in the Multifunctional and Redox NQO1 Protein Studied by Cavity-Making Mutations
Source: Antioxidants (Basel). 2022 Jun 2;11(6):1110. doi: 10.3390/antiox11061110 (PMC9219786; doi:10.3390/antiox11061110)
Supplement: Supplementary file 1 [file antioxidants-11-01110-s001.zip]

Archive with 1 entries (1 files):
- antioxidants-1722071-supplementary-done.pdf
